# Supplementary material for: VDAC1 Silencing in Cancer Cells Leads to Metabolic Reprogramming That Modulates Tumor Microenvironment
Source: Cancers (Basel). 2021 Jun 7;13(11):2850. doi: 10.3390/cancers13112850 (PMC8201394; doi:10.3390/cancers13112850)
Supplement: Supplementary file 1 [file cancers-13-02850-s001.zip]

Archive with 1 entries (1 files):
- cancers-1184312-supplementary.pdf
